# Supplementary material for: Multiomics characterisation of the zoo-housed gorilla gut microbiome reveals bacterial community compositions shifts, fungal cellulose-degrading, and archaeal methanogenic activity
Source: Gut Microbiome (Camb). 2023 Jul 19;4:e12. doi: 10.1017/gmb.2023.11 (PMC11406404; doi:10.1017/gmb.2023.11)
Supplement: Supplementary file 1 [file S2632289723000117sup001.zip]

Archive with 14 entries (14 files):
- S2632289723000117sup001.docx
- S2632289723000117sup002.docx
- S2632289723000117sup003.docx
- S2632289723000117sup004.docx
- S2632289723000117sup005.docx
- S2632289723000117sup006.docx
- S2632289723000117sup007.docx
- S2632289723000117sup008.docx
- S2632289723000117sup009.docx
- S2632289723000117sup010.docx
- S2632289723000117sup011.docx
- S2632289723000117sup012.docx
- S2632289723000117sup013.docx
- S2632289723000117sup014.docx
